# Supplementary material for: A Link between Handgrip Strength and Executive Functioning: A Cross-Sectional Study in Older Adults with Mild Cognitive Impairment and Healthy Controls
Source: Healthcare (Basel). 2022 Jan 26;10(2):230. doi: 10.3390/healthcare10020230 (PMC8872145; doi:10.3390/healthcare10020230)
Supplement: Supplementary file 1 [file healthcare-10-00230-s001.zip]

Archive with 1 entries (1 files):
- healthcare-1512902-supplementary.pdf
